# Supplementary material for: Body Length and Craniometrics of Non-Native Raccoons in Two Regions in Middle Japan during Early Invasion Stages
Source: Animals (Basel). 2022 Dec 23;13(1):55. doi: 10.3390/ani13010055 (PMC9817695; doi:10.3390/ani13010055)
Supplement: Supplementary file 1 [file animals-13-00055-s001.zip]

Archive with 6 entries (6 files):
- Figure_S1.tif
- Figure_S2.tif
- Table_S1.xlsx
- Table_S2.xlsx
- Table_S3.xlsx
- Table_S4.xlsx
