# Supplementary material for: Body Length and Craniometrics of Non-Native Raccoons in Two Regions in Middle Japan during Early Invasion Stages
Source: Animals (Basel). 2022 Dec 23;13(1):55. doi: 10.3390/ani13010055 (PMC9817695; doi:10.3390/ani13010055)
Supplement: Supplementary file 1 [file animals-13-00055-s001.zip › Table_S1.xlsx]

## Sheet: Table S1
ID	Year	Area1M0K	Sex0F1M	Age	BW	BL	BMI	A	B	C	D	E	F	G	H	I	J	K	L	M	N	O	P	Q	R	S	T
00-237	2006	0	0	0	5110	571	15.67	123.72	109.81	72.05	61.34	55.34	43.9	40.24	43.82	32.51	32.1	26.08	27.73	27.53	17.66	11.12	11.16	12.47	14.76	14.83	18.89
42-589	2010	1	0	0	6105	540	20.94	115.17	101.99	63.93	56.1	51.47	40.88	39.33	41.24	27.6	28.77	26.45	25.72	21.92	17.27	9.4	10.54	11.96	13.72	16.07	17.73
42-772	2014	1	0	0	6195	538	21.4	113.9	98.87	66.5	53.15	52.27	40.83	39.39	39.83	29.16	28.07	25.75	26.36	25.59	17.08	10.92	11.16	11.68	13.84	14.87	17.71
00-323	2007	0	0	0	4850	526	17.53	115.92	105.81	66.99	54.01	49.06	43.49	41.26	42.65	28.33	29.48	25.65	26.71	22.63	17.18	12.36	11.39	11.7	14.93	16.6	18.89
00-224	2006	0	0	0	4700	524	17.12	115.99	103.68	64.55	56.6	50.35	42.96	37.14	43.83	28.77	28.59	27.02	26.6	25.87	16.99	9.85	11.02	13.4	13.57	15.87	16.9
00-262	2006	0	0	0	5360	521	19.75	119.36	105.5	68.77	59.86	55.15	43.42	42.15	41.43	30.04	29.18	27.79	26.06	24.4	16.99	11.14	11.32	13	13.93	16.52	19.34
00-229	2006	0	0	0	4920	519	18.27	107.88	96.85	67.7	55.49	51.67	41.08	39.32	42.98	28.12	28.02	25.19	25.16	26.3	15.61	10.18	11.18	11.88	12.32	15.03	18.3
00-169	2006	0	0	0	4190	517	15.68	111.18	102.57	71.23	58.7	50.86	41.75	41.99	44.97	31	30.71	26	26.25	25.57	18.52	11.49	10.76	12.18	13.89	15.67	18.86
00-286	2006	0	0	0	6210	512	23.69	114.09	102.33	68.28	57.58	52.73	42.35	39.65	43.06	30.68	30.8	28.33	25.69	25.1	16.81	9.04	10.32	11.74	14.46	17	19.6
42-286	2009	1	0	0	4170	508	16.16	113.99	101.33	66.99	53.78	50.42	43.98	37.72	41.03	27.44	27.98	25.15	26.19	23.99	17.05	10.62	10.84	13.2	13.56	15.39	17.38
00-300	2007	0	0	0	4690	508	18.17	116.89	103.36	65.05	57.25	50.95	49.54	38.72	42.08	30.74	28.73	25.33	25.91	24.19	16.96	9.67	10.99	12.21	13.92	14.78	19.63
42-661	2011	1	0	0	2815	500	11.26	117.14	101.14	63.92	52.3	51	44.32	36.66	38.79	29.41	28.42	24.27	24.92	23.84	15.06	10.83	10.55	13.58	12.34	12.87	17.14
00-354	2007	0	0	0	3755	494	15.39	106.66	97.9	69.91	58.03	52.28	39.9	40.21	39.2	29.37	29.12	24.68	25.38	25.54	16.86	11.34	9.67	10.57	13.21	14.35	20.43
00-307	2007	0	0	0	5060	488	21.25	116.79	103.9	71.82	60.77	52.76	42.16	40.76	45.48	29.11	30.35	26.67	25.35	24.67	16.72	12.33	11.41	12.29	15.01	16.97	20.05
42-637	2011	1	0	0	3310	486	14.01	114.51	99.02	68.4	53.13	51.44	43.4	40.52	43.19	28.78	28.8	24.32	25.37	27.28	16.89	11.28	11.4	11.03	12.94	15.55	18.46
00-220	2006	0	0	0	3710	482	15.97	114.81	101.95	64.38	58.23	52.75	42.4	38.48	41.97	29.58	29.13	25.94	26.08	23.79	17.18	10.23	9.82	10.37	14.09	15.3	17.99
00-263	2006	0	0	0	4020	471	18.12	110.39	99.62	65.69	54.06	50.94	42.79	41.19	42.88	31.44	31.99	26.49	24.8	25.24	17.27	10.23	10.91	12.59	13.93	16.79	18.66
00-267	2006	0	0	0	4160	468	18.99	114.82	102.87	65.34	55.33	50.94	44.13	38	43.2	30.07	29.77	24.67	26.57	26.84	17.18	9.52	10.79	12.09	13.85	14.55	19.74
00-212	2006	0	0	0	3040	461	14.3	112.29	97.53	61.95	55.54	50.58	43.18	37.07	41.77	26.97	27.57	25.34	24.46	25.75	16.79	10.49	10.97	12.08	12.24	15.21	18.57
00-213	2006	0	0	0	2650	453	12.91	113.13	99.43	64.16	56.19	51.2	42.41	38.58	41.96	28.87	28.22	23.75	24.47	26.55	16.71	12.36	10.26	11.2	13.63	14.31	18.49
42-640	2011	1	0	0	2510	438	13.08	102.66	87.88	62.65	49.39	47.13	37.64	38.25	40.42	25.69	28.05	21.69	23.99	23.5	15.21	10.61	11.64	10.48	13.7	13.83	17.14
00-104	2006	0	0	1	7300	590	20.97	123.43	113.41	76.18	63.03	54.82	43.59	38.13	43.75	29.62	28.69	25.71	26.18	25.68	16.1	11.36	9.82	11.87	12.23	14.38	18.91
00-388	2007	0	0	1	6170	583	18.15	119.81	109.4	76.08	62.63	55.86	43.7	40.49	44.9	30.16	30.44	26.94	26.99	26.17	16.5	8.95	10.62	12.74	16.23	15.44	20.22
00-120	2006	0	0	1	5470	565	17.14	121.1	109.04	72.81	61.32	53.69	44	41.6	45.66	31.37	30.02	27.17	26.59	23.25	17.81	10.64	11.3	12.46	15.07	16.27	19.08
00-155	2006	0	0	1	6700	564	21.06	117.48	107.77	74.52	65.11	54.6	42.19	40.06	43.98	28.39	27.61	25.42	25.89	24.08	17.11	9.99	11.08	12.76	14.85	14.93	18.85
00-130	2006	0	0	1	3970	561	12.61	116.77	104.85	67.72	58.44	50.81	43.86	41.32	44.45	29.79	28.48	25.45	25.73	24.68	16.01	10.84	10.32	12.44	13.41	14.69	18.2
00-143	2006	0	0	1	5720	559	18.31	117.82	106.78	70.94	60.51	53.15	44.67	39.7	43.77	30.04	29.83	25.42	26.08	25.2	17.03	11.19	10.9	12.73	14.49	15.5	18.91
00-179	2006	0	0	1	5370	554	17.5	116.07	104.41	71.48	61.12	53.38	42.8	38.94	44.6	30.2	28.25	24.09	25.99	22.74	17.15	9.7	11.11	13.27	13.8	14.91	18.12
00-153	2006	0	0	1	6530	543	22.15	121.82	108.61	73.63	61.13	53.7	45.03	42.6	45.77	31.42	31.12	25.84	26.42	26.36	16.95	10.21	11.23	12.47	14.2	16.43	19.5
00-252	2006	0	0	1	5820	543	19.74	111	100.48	70.75	59.19	52.25	40.49	40.27	42.44	31.28	28.84	24.76	25.88	24.47	17.18	9.63	10.75	12.63	15.17	14.59	20.12
00-347	2007	0	0	1	4910	541	16.78	118.2	104.25	70.2	59.52	51.39	45.05	40.16	43.83	29.17	30.44	25.62	25.95	25.74	16.97	11.23	10.9	12.21	15.34	15.82	19.17
00-160	2006	0	0	1	4780	541	16.33	119.49	107.12	70.38	59.38	54.38	44.75	37.96	41.58	28.23	27.52	27.16	25.64	24.32	16.85	10.11	11.3	13.94	14.72	16.73	17.47
00-206	2006	0	0	1	5740	540	19.68	114.46	103.02	72.86	58.8	51.76	40.89	40.26	43.81	28.91	28.61	24.72	26.28	24.36	17.04	11.23	10.18	11.28	12.79	14.82	19.47
00-255	2006	0	0	1	4550	532	16.08	115.28	103.79	71.2	59.65	52.08	44.74	39.61	43.07	29.4	27.65	24.29	25.52	24.43	16.74	11.59	11	12.54	13.5	15.43	18.68
00-173	2006	0	0	1	5250	530	18.69	115.72	103.06	71.72	59.73	52.59	43.84	39.05	42.36	31.32	28.96	24.59	26.87	24.58	17.26	12	11.17	12.83	14.9	15.47	18.95
42-292	2010	1	0	1	4900	527	17.64	118.06	101.55	67.84	56.3	51.62	43.73	38.62	42.72	28.44	27.53	25.42	24.98	25.04	16.24	10.56	11.77	13.68	13.1	15.1	17.67
00-106	2006	0	0	1	4610	524	16.79	115.9	105.47	69.21	56.12	52.14	43.27	38.87	44.34	29.61	29.24	25.25	26.72	25.2	17.38	12.49	11.05	13	14.48	14.59	18.57
42-673	2012	1	0	1	4095	523	14.97	116.65	102.42	69.51	57.75	52.74	44.84	39.08	41.92	30.6	28.66	25.21	26.23	25.67	16.31	11.74	11.68	12.63	16.17	15.16	18.4
42-101	2009	1	0	1	3150	522	11.56	120.36	103.92	68.66	59.35	52.25	43.95	37.1	41.6	27.19	26.8	27.21	25.03	25.15	15.86	11.33	11.21	13.06	13.05	16.25	17.89
00-257	2006	0	0	1	5230	522	19.19	109.94	98.99	71.22	57.81	52.15	40.8	38.94	41.68	30.02	28.73	25.33	25.52	29.81	18	11.7	11.22	11.71	15.04	16.06	18.13
00-197	2006	0	0	1	4830	522	17.73	120.74	107.27	72.81	58.74	51.8	44.56	39.7	42.63	32.06	30.22	24.9	26.58	23.75	17.69	10.53	11.49	12.91	14.88	14.5	19.59
42-293	2010	1	0	1	4550	519	16.89	114.81	100.61	66.78	54.85	50.55	43.44	37.43	41.87	29.35	27.53	24.69	25.61	24.13	15.95	9.55	12.65	12.72	12.94	14.58	18.58
42-426	2010	1	0	1	3855	517	14.42	110.41	96.02	70.37	56.19	53.27	42.14	39.57	41.31	29.78	30.17	24.01	25.73	26.59	15.16	10.71	10.35	13.16	13.45	13.07	19.84
42-569	2010	1	0	1	4170	517	15.6	115.42	100.89	69.65	57.9	52.05	41.92	39.52	43.22	27.89	28.99	14.86	25.72	23.82	16.34	11.07	10.63	12.42	14.7	14.79	19.47
00-163	2006	0	0	1	3470	516	13.03	112.45	101.07	67.51	58.71	50.24	42.37	40.22	41.52	28.96	28.71	23.78	24.48	22.44	16.31	13.14	11.7	11.8	14.14	14.91	17.55
42-644	2011	1	0	1	3725	515	14.04	111.87	97.73	67.63	53.93	48.7	42.56	39.39	36.93	29.72	28.963	23.71	25.77	26.26	15.9	10.24	10.21	10.99	13.57	14.42	19
00-170	2006	0	0	1	3950	512	15.07	112.35	101.22	70.78	58.38	51.69	42.08	41.15	42.82	27.91	28.86	24.82	25.54	25.34	17.01	10.46	10.18	12.23	13.31	14.18	19.17
42-306	2010	1	0	1	4790	511	18.34	115.31	99.59	65.95	55.72	50.5	41.98	37.74	41.42	27.66	26.98	25.07	25.3	27.19	15.7	10.94	11.18	12.03	13.38	14.94	18.29
00-297	2007	0	0	1	4800	505	18.82	114.08	101.85	70.42	58.43	53.2	41.78	38.38	43.12	28.26	26.86	25.33	24.71	22.63	16.08	11.49	15.66	11.99	15.68	15.31	17.59
42-427	2010	1	0	1	3325	504	13.09	110.23	94.81	66.49	54.46	48.87	41.76	36.83	40.37	28.25	26.86	22.73	14.48	21.44	16.5	10	14.09	13.76	12.4	14.39	17.62
00-331	2007	0	0	1	3810	503	15.06	113	102.57	70.02	58.05	52.58	41.4	37.18	42.5	31.97	28.5	23.83	24.98	25.56	16.45	10.96	9.96	11.61	13.63	14.72	18.46
00-204	2006	0	0	1	5800	501	23.11	116.97	102.68	76.46	61.41	54.05	43.07	41.93	45.18	30.98	31.87	27.11	27.24	26.05	18.34	11.83	10.1	12.23	14.14	16.79	20.59
00-144	2006	0	0	1	3560	500	14.24	112.22	100.72	73.17	59.7	51.46	40.77	39.59	44.73	28.23	29.39	24.97	25.63	24.3	16.43	10.86	10.99	12.68	14.42	15.55	17.97
00-268	2006	0	0	1	5520	497	22.35	112.88	101.01	73.45	58.54	51.06	44.06	41.74	42.93	30.6	30.77	25.47	26.76	22.5	17.38	11.37	10.7	12.18	13.01	15.28	19.34
42-570	2010	1	0	1	3550	494	14.55	112.11	98.65	70.57	58.05	51.79	41.98	37.84	42.12	28.27	28.62	15.63	24.94	22.66	16.2	8.76	10.76	12.43	13	14.8	19.33
00-208	2006	0	0	1	3440	487	14.5	112.79	101.14	69.76	59.87	51.23	42.97	38.87	42.53	29.62	28.5	24.94	25.18	25.53	16.42	10.48	11.01	11.9	14.6	15.88	18.26
00-259	2006	0	0	1	4720	481	20.4	113.95	102.16	71.16	59.24	52.54	40.92	39.02	40.9	30.21	26.73	24.42	24.13	25.27	16.44	12.21	11.69	12.58	15.49	15.29	17.12
00-353	2007	0	0	1	3175	480	13.78	112.73	100.21	70.07	55.53	50.33	40.64	39.05	43.39	29.72	28.8	24.4	26.24	25.23	17.35	9.82	11.7	11.56	13.61	14.95	18.52
00-256	2006	0	0	1	4060	479	17.7	112.11	97.35	69.89	55.77	50.54	41.16	42.79	44.9	29.69	29.63	25.04	25.9	24.93	16.77	9.48	11.05	11.86	12.95	16.99	19.98
00-290	2006	0	0	1	4700	473	21.01	114.26	101.05	74.98	59.2	52.24	42.15	38.97	44.34	30.78	28.27	22.18	25.61	21.84	16.67	11.46	13.04	12.92	14.75	13.6	18.18
00-187	2006	0	0	1	3480	462	16.3	111.02	100.93	68.13	57.01	50.92	44.17	41.42	44.88	30.28	30.6	26.52	25.88	24.26	16.75	10.74	10.35	12.99	13.84	15.71	20.52
00-243	2006	0	0	2	7840	607	21.28	122.48	108.41	81.55	64.42	56.86	44.4	43.68	46.18	29.71	32.53	28.53	28.04	24.77	17.58	10.47	11.22	12.88	16.55	18	22.09
00-221	2006	0	0	2	7400	599	20.62	125.55	110.66	89.05	63.28	56.09	45.07	47.28	52.56	33.33	32.83	26.82	29.55	25.22	18.64	11.14	11.42	13.89	15.23	15.29	21.42
42-219	2009	1	0	2	6105	594	17.3	121.16	104.7	76.73	62.85	55.9	43.34	39.81	45.43	29.2	29.94	25.93	27.62	25.02	16.85	9.53	11.6	13.28	15.65	15.82	20.56
00-121	2006	0	0	2	7920	588	22.91	120.84	112.35	85.46	63.46	57.65	44.29	42.4	48.41	29.98	30.83	26.89	27.5	27.31	18.24	10.93	11.04	13.27	17.23	15.88	20.86
00-164	2006	0	0	2	6060	583	17.83	124.81	110.94	84.23	65.87	57.03	47.33	40.25	48.94	32.27	30.37	26.62	28.87	24.27	18.65	12.8	12.04	13.71	16.77	16.25	19.65
00-219	2006	0	0	2	5980	572	18.28	120.28	109.26	83.96	65.24	56.23	43.5	45.38	47.17	31.16	33.71	27.38	28.67	23.26	18.37	13.15	11.85	12.69	17.51	17.08	22.15
00-227	2006	0	0	2	6830	562	21.62	119.36	106.71	77.48	62.04	53.8	43.3	42.87	46.2	30.68	31.24	25.2	27.57	23.53	17.07	11.88	10.44	12.24	15.83	16.13	21.26
42-259	2009	1	0	2	7550	561	23.99	121.45	106.82	76.47	58.58	53.19	44.45	40.06	44.85	31.45	30.7	25.88	26.55	23.33	16.27	10.26	12.22	13.33	13.96	15.81	19.62
00-232	2006	0	0	2	6640	554	21.63	116.77	105.58	78.18	61.97	53.69	42.31	41.45	46.99	30.29	30.46	24.79	26.72	24.87	16.91	11.63	11.08	11.75	16.08	15.89	18.99
00-102	2006	0	0	2	5950	554	19.39	117.61	106.01	71.71	58.82	49.25	44.38	39.5	45.34	29.45	27.64	24.65	26.04	23.44	16.5	10.38	10.62	12.96	12.37	14.38	17.06
00-129	2006	0	0	2	5350	554	17.43	121.88	111.38	77.75	63.02	55.4	44.39	41.08	45.55	32.39	31.17	26.55	27.82	24.42	17.23	9.62	10.26	15.05	14.81	15.48	20.71
42-691	2013	1	0	2	6365	552	20.89	122.81	107.83	71.15	58.75	52.63	46.03	40.07	42.85	28.23	29.93	26.55	28.49	25.02	17.17	10.22	11.79	13.11	14.08	15.67	18.8
42-271	2009	1	0	2	6900	552	22.64	124.61	109.09	76.44	59.59	54	46.55	39.7	47.79	29.83	28.96	28.21	28.9	24.79	17.88	10.86	13.54	13.94	15.62	15.77	18.93
00-245	2006	0	0	2	5320	552	17.46	115.43	105.61	71.82	58.23	51.24	42.09	39.45	43.06	28.02	28.33	24.75	26.28	22	16.89	11.18	11.15	12.22	14.3	14.7	17.8
42-422	2010	1	0	2	4685	548	15.6	116.67	101.82	75.34	62.41	54.33	43.38	41.45	43.45	29.36	29.69	24.77	27.56	23.02	17.01	12.23	10.74	12.67	13.24	14.63	20.44
42-645	2011	1	0	2	4450	546	14.93	115.47	99.59	70.16	59.72	54.68	41.34	40.93	44.8	29.44	30.57	25.58	26.99	24.74	16.77	10.13	10.23	14.16	15.29	14.51	21.76
42-654	2011	1	0	2	4595	544	15.53	118.32	102.14	72.13	61.11	52.76	43.93	37	45	28.06	26.77	24.99	25.15	24.31	16.47	10.55	12.06	13.01	12.84	15.41	16.93
00-248	2006	0	0	2	4540	533	15.98	117.85	105.93	80.51	61.61	55.25	47.28	43.85	45.28	33.18	32.28	25.51	28.61	24.93	17.99	12.6	11.24	13.27	15.22	15.68	21.4
00-350	2007	0	0	2	4885	532	17.26	117.76	103.63	72.04	61.05	53.15	43.3	38.78	43.9	30.25	28.95	27.04	27.37	23.37	17.47	10.1	12.66	13.6	14.07	17.15	19.04
00-210	2006	0	0	2	4230	529	15.12	117.44	105.28	73.17	56.66	51.92	43.31	40.02	43.28	30.58	28.4	24.67	25.68	23.51	17.13	12.7	10.44	13.22	13.18	15.65	18.12
00-203	2006	0	0	2	6080	518	22.66	112.1	102.3	79.59	57.44	50.76	42.89	41.41	43.81	29.87	30.76	25	27.33	24.07	18.08	12.73	11.3	12.47	13.63	15.94	18.73
00-240	2006	0	0	2	3980	518	14.83	114.58	104.16	76.21	60.95	52.24	44.5	42.91	43.34	31.62	31.43	24.67	26.59	25.16	16.61	12.06	9.88	12.1	15.27	15.25	20.59
42-643	2011	1	0	2	4780	509	18.45	112.56	99.25	73.37	56.72	50.22	40.8	39.88	43.12	29.05	29.45	23.79	25.47	26.97	14.33	10.22	11.11	13.44	12.69	13.31	20.46
42-104	2009	1	0	2	4010	502	15.91	113.32	99.13	72.42	54.9	50.35	42.88	39.65	43.46	28.95	29.08	24.27	25.78	25.11	16.09	11.93	11.63	12.86	13.61	14.6	20
42-642	2011	1	0	2	4730	496	19.23	115.97	102.36	70.06	58.34	52.57	42.56	40.02	42.14	27.69	27.89	24.74	26.01	22.39	15.41	12.28	10.86	12.71	13.4	13.75	18.5
42-361	2010	1	1	0	5155	582	15.22	121.84	108.45	74.46	63.1	57.33	44.87	40.5	44.03	30.87	30.08	26.92	28.46	27.54	17.6	9.81	11.56	13.52	14.29	16.04	19.58
00-330	2007	0	1	0	5860	568	18.16	123.28	111.11	75.83	62.51	56.45	45.1	41.35	46.14	31.91	30.64	27.34	28.15	23.5	17.61	12.88	10.8	13.6	15.94	17.08	20.53
00-154	2006	0	1	0	5360	563	16.91	118.35	106.96	75.49	62.28	54.38	44.84	42.08	44	30.13	29.4	25.17	26.45	22.22	17.19	11.76	11.93	12.65	15.89	15.61	19.06
00-158	2006	0	1	0	6400	551	21.08	128.66	118.8	74.45	62.87	56.95	45.46	43.42	45.16	32.22	31.16	26.55	28.74	26.62	18.87	13.28	11.37	13.69	13.8	14.24	20.53
00-269	2006	0	1	0	6210	551	20.45	116.04	104.95	69.32	56.5	51.87	44.79	38.94	42.75	28.72	28.1	24.93	26.45	24.85	17.1	11.68	10.97	13.02	13.95	14.97	18.22
42-285	2009	1	1	0	4870	547	16.28	119.84	104.15	70.74	57.54	53.54	43.29	40.56	40.08	28.78	29.49	26.65	27.54	22.44	17.47	12.18	11.71	13.11	14.49	15.59	19.1
42-727	2013	1	1	0	5635	543	19.11	124.41	107.54	70.95	60.92	55.77	44.86	39.08	42.15	32.16	29.41	27.5	28.33	25.71	17.61	9.2	11.77	14.36	15.93	16.21	18.39
00-216	2006	0	1	0	4880	542	16.61	117.11	104.89	67.96	55.95	52.86	42.95	38.75	43.86	29.8	30.62	25.49	27.8	24.82	15.81	10.12	10.58	12.73	13.66	14.35	19.03
00-320	2007	0	1	0	6100	538	21.07	119.84	106.82	73.18	61.58	55.34	44.05	42.15	44.25	30.94	30.01	26.89	27.57	24.83	18.12	13.75	11.36	13.26	16.17	15.56	18.29
42-360	2010	1	1	0	5220	534	18.31	123.76	111.14	73.76	64.64	55.76	45.09	41.92	43.43	31.2	32.07	27.27	29.73	26.17	18.15	11.58	10.1	14.45	14.79	15.51	19.3
00-126	2006	0	1	0	4950	534	17.36	120.63	106.23	72.03	59.73	53.45	43.28	41.25	43.82	30.73	28.86	25.26	26.97	24.98	16.85	10.86	11.54	12.09	13.72	15.57	19.19
42-725	2013	1	1	0	5905	533	20.79	120.26	103.61	69.77	60.25	54.96	43.95	42.23	30.35	30.43	26.99	27.86	25.33	17.89	11.12	11.41	13.83	15.63	15.19	20.1	16.85
42-700	2013	1	1	0	5665	532	20.02	124.22	109.97	74.3	61.48	56.56	44.78	40.78	45.06	30.55	31.55	25.88	29.82	24.12	17.27	8.25	10.29	14.31	15.76	15.32	20.23
00-115	2006	0	1	0	4500	529	16.08	120.77	108.07	73.49	60.78	54.24	44.21	39.06	44.03	30.3	30	25.22	26.47	23.24	17.15	10.41	10.79	11.3	15.77	15.33	19.7
00-109	2006	0	1	0	5850	520	21.63	119.73	108.24	69.22	58.9	53.09	42.92	39	44.42	31.04	28.03	26.03	26.87	22.56	16.89	14.12	11.08	12.22	12.43	16.58	16.68
42-262	2009	1	1	0	4825	519	17.91	123.1	106.61	65.46	54.26	51.15	45.48	39.18	39.44	32.17	27.83	25.64	27.48	24.33	17.24	11.2	10.99	13.39	13.55	14.81	18.08
42-703	2013	1	1	0	5410	519	20.08	123.55	105.06	70.4	54.72	51.45	44.34	39.48	45.06	29.08	30.77	23.38	28.84	25.91	17.93	9.41	11.63	13.56	16.12	14.01	17.53
00-215	2006	0	1	0	4860	512	18.54	111.17	97.7	65.92	53.01	49.67	41.47	40.18	43.98	28.82	28.51	25.23	26.52	24.32	16.47	11.08	11.61	12.17	13.7	15.13	18
42-270	2009	1	1	0	4885	507	19	116.74	102.7	67.04	56	52.09	42.89	38.1	41.06	28.34	28.75	25.37	26.14	24	16.91	10.35	11.37	11.77	13.08	15.48	17.75
42-339	2010	1	1	0	5080	505	19.92	118.34	103.5	70.16	56.87	54.41	43.39	39.91	44.39	29.74	30.06	26.59	28.62	25.62	17.11	10.67	11.82	13.1	15.36	15.39	19.62
00-116	2006	0	1	0	4880	503	19.29	117.77	107.36	70.25	57.69	51.79	43.07	39.79	43.23	29.17	29.72	26.62	26.72	22.7	16.9	8.76	10.95	11.58	15.07	15.99	17.66
00-113	2006	0	1	0	3730	495	15.22	114.73	103.54	67.85	54.9	50.9	43.92	40.75	41.14	31.75	29.17	24.56	27.19	23.21	17.51	9.08	10.89	11.93	13.3	14.6	18.71
00-223	2006	0	1	0	4090	493	16.83	118.01	105.5	64.36	56.25	52.77	45.01	37.89	41.68	30.48	29.85	25.87	25.74	23.88	17.86	12.16	10.53	12.16	14.7	13.99	18.42
00-293	2006	0	1	0	4120	491	17.09	115.25	101.38	68.18	55.11	51.73	41.61	39.91	42.9	30.47	30.2	26.09	25.94	26.11	16.91	13.05	14.36	11.72	17.24	17.66	19.59
00-241	2006	0	1	0	4280	490	17.83	114.58	101.85	64.86	56.92	50.73	42.84	38.76	43.17	29.33	27.3	24.82	25.49	21.04	16.05	10.37	11.78	12.2	13.42	14.65	16.43
00-251	2006	0	1	0	3870	486	16.38	118.46	106.15	68.41	56.41	52.61	42.34	38.78	43.96	29.93	28.95	26.21	26.57	24.12	16.77	9.8	9.6	12.4	14.72	14.59	17.92
42-721	2013	1	1	0	3520	483	15.09	113.81	98.09	65.39	55.94	51.75	40.91	38	41.71	28.56	26.87	25.24	25.98	25.43	17.46	10.04	11.47	13.72	13.59	15.38	16.85
00-028	2005	0	1	1	5200	695	10.77	114.9	103.2	74.57	62.78	56.04	43.43	39.93	43.79	29.89	28.31	26.11	26.34	23.97	16.66	9.55	13.67	12.07	13.83	15.97	18.15
00-004	2005	0	1	1	6200	630	15.62	121.55	107.59	72.77	60.82	54.83	42.64	38.62	42.05	32.18	28.03	25.73	26.67	24.24	17.11	11.68	10.66	12.19	15.29	14.63	18.54
42-107	2009	1	1	1	7265	627	18.48	127.7	112.18	76.17	62.07	58.1	47.29	44.04	46.09	31.23	32.61	27.28	30.65	24.13	17.39	11.28	12.67	13.44	13.24	16.31	20.36
00-027	2005	0	1	1	4500	625	11.52	119.87	107.2	75.21	63.66	54.75	43.1	38.62	43.83	30.5	29.55	25.27	27.38	24.08	16.43	13.13	11.02	12.48	14.77	15.52	18.41
00-253	2006	0	1	1	8660	617	22.75	126.31	111.04	79.09	66	57.18	43.88	39.64	45.42	32.47	30.55	28.02	28.52	23.65	17.7	10.02	13.19	13.68	16.6	15.89	18.89
42-568	2010	1	1	1	6660	607	18.08	120.51	105.56	73.93	62.78	54.96	46.19	40.64	42.53	30.19	29.58	26.03	29.99	22.55	17.81	9.73	12.23	13.42	15.47	16.2	19.16
00-377	2007	0	1	1	6585	594	18.66	125.75	113.25	80.84	66.8	58.16	43.11	43.83	45.81	33.9	32.85	26.41	29.98	25.56	17.75	12.69	10.23	12.92	16.26	14.62	23.24
42-425	2010	1	1	1	5325	592	15.19	122.65	110.34	76.14	62.21	55.52	44.67	40.79	44.26	31.22	29.24	26.65	27.58	26.81	15.7	10.18	12.43	13.08	15.19	15.42	19.53
00-137	2006	0	1	1	6350	586	18.49	126.63	113.83	80.94	63.91	57.6	44.85	41.57	46.03	32.19	31.23	26.39	29.04	28.58	18.23	11.27	10.26	12.27	15.08	16.24	20.09
00-105	2006	0	1	1	5720	585	16.71	123.34	114.44	75.63	64.37	56.32	43.94	38.56	43.18	30.62	28.89	27.28	29.79	22.81	17.77	8.6	10.27	14.36	15.68	16.18	18.71
42-712	2013	1	1	1	7030	583	20.68	127.6	110.01	79.08	67.08	58.63	45.31	36.06	48.39	31.3	29.86	26.4	31.37	24.97	18.52	8.49	11.33	14.44	18.08	15.76	19.21
00-152	2006	0	1	1	6590	583	19.39	127.92	113.8	78.93	69.52	58.56	45.05	44.71	47.86	34.34	32.27	26.9	27.66	23.25	17.23	12.48	10.84	11.84	16.59	14.34	21.71
00-195	2006	0	1	1	6510	583	19.15	128.5	116.87	76.03	64.66	56.51	47.18	44.75	45.83	35.57	31.72	25.89	29.6	25.92	18.48	10.39	10.51	13.88	15.27	15.77	20.37
00-083	2006	0	1	1	5390	582	15.91	116.97	103.92	73.98	61.49	53.8	41.68	41.07	45.92	30.51	30.84	27.1	27.33	24.81	17.78	12.3	12	12.74	15.39	16.72	19.68
42-674	2012	1	1	1	6680	580	19.86	126.89	112.85	77.85	65.77	58.38	45.51	40.24	42.65	32.64	30.03	25.37	29.14	26.52	17.52	11.34	10.61	14.13	15.59	14.72	18.98
00-125	2006	0	1	1	6120	580	18.19	125.28	113.04	79.49	65.88	56.28	46.58	43.44	45.33	32.71	31.53	27.75	28.74	22.28	17.86	11.84	12.44	12.46	16.68	16.25	21.08
42-428	2010	1	1	1	5525	578	16.54	124.29	110.41	76.92	63.81	55.66	43.69	39.45	45.21	32.98	29.03	25.95	28.92	26.35	17.9	10.06	11.38	14.08	14.49	14.83	19.69
42-694	2013	1	1	1	5395	577	16.2	124.98	109.73	74.82	59.82	55.7	45.63	40.58	42.89	30.09	29.74	26.38	30.38	24.14	17.02	8.27	12.98	13.95	15.04	14.94	19.35
00-352	2007	0	1	1	6555	575	19.83	123.92	111.86	80.52	66.52	57.1	43.5	41.58	45.17	32.03	31.73	27.85	28.58	25.3	17.5	10.13	11.73	12.84	15.8	16.85	20.12
00-127	2006	0	1	1	5510	575	16.67	118.08	102.23	78.75	61.46	55.91	43.94	39.07	43.29	31.25	29.72	26.1	28.78	25.4	18.9	11.32	11.95	13.89	15.89	15.35	19.11
00-095	2006	0	1	1	5780	574	17.54	122.19	107.2	75.99	61.98	55.02	45.79	39.99	45.88	31.95	30.48	25.23	27.95	24.36	17.28	11.56	10.92	13.43	15.15	14.9	19.73
42-358	2010	1	1	1	4665	571	14.31	119.89	104.49	72.32	58.33	54.77	43.61	38.6	42.18	31.8	29.15	25.93	26.58	22.74	16.02	10.42	10.87	12.47	13.32	14.88	18.02
00-238	2006	0	1	1	7210	570	22.19	123.97	109.72	81.37	64.99	55.83	45.01	43.28	46.63	30.68	29.47	26.44	29.22	25.37	17.79	9.49	10.72	13.03	15.22	16.12	18.96
42-701	2013	1	1	1	6010	569	18.56	124.76	110.85	77.71	63.69	57.64	46.11	42.4	45.64	33.23	32.99	25.39	29.11	26.56	17.37	11.6	9.94	14.48	15.5	14.94	20.29
00-111	2006	0	1	1	6030	569	18.62	121.13	111.17	76.94	62.18	54.93	44.94	43.34	44.69	31.95	32.27	26.21	29.42	24.26	18.3	12.7	10.93	13.53	13.81	16.27	19.34
00-119	2006	0	1	1	4840	565	15.16	118.97	108.2	77.81	64.77	55.63	43.45	41.36	47.41	30.48	30.28	27.1	27.67	24.11	16.65	12.8	11.22	13.85	15.75	15.91	19.09
00-112	2006	0	1	1	5190	564	16.32	123.61	111.49	74.33	63.35	57.34	46.91	39.58	42.88	31.83	29.15	26.98	28.72	26.07	17.64	9.55	11.41	12.15	16.71	16.16	18.93
00-205	2006	0	1	1	5630	558	18.08	123.39	110.9	74.77	63.69	53.06	46.54	41.6	45.98	32	30.6	24.81	27.7	23.44	16.4	10.49	10.72	13.13	14.7	14.22	19.71
00-128	2006	0	1	1	5950	556	19.25	123.23	113.28	77.6	65.32	56.41	43.28	42.67	46.98	31.1	30.48	27.17	28.01	25	17.12	12.72	11.14	12.94	15.03	16.61	19.33
00-122	2006	0	1	1	5650	552	18.54	118.66	106.69	73.73	62.24	54.33	44.65	39.44	44.32	31.67	28.65	26.62	28.43	24.03	17.85	13.39	13.77	13.4	14.79	16.8	18.31
00-043	2005	0	1	1	5740	549	19.04	120.55	110.41	76.49	62.48	56.2	44.89	40.17	45.53	31.07	29.88	25.73	28.64	24.95	17.37	10.73	12.24	13.3	15.64	15.5	19.6
00-092	2006	0	1	1	6190	546	20.76	118.65	106.65	81.92	65.11	56.33	43.7	41.5	44.53	31.36	30.36	24.97	28.21	24.96	17.48	12.15	11.71	13.03	16.23	15.15	20.85
00-032	2005	0	1	1	5280	546	17.71	121.78	107.91	77.42	61.91	54.51	46.08	42.37	46.35	31.7	30.3	25.73	29.16	25.19	18.07	11.78	12.18	12.57	13.55	16.1	18.82
00-247	2006	0	1	1	7350	542	25.02	120.38	110.44	76.77	61.04	55.02	44.19	41.81	43.79	31.79	31.08	25.53	28.35	26.07	17.72	12.71	10.88	12.8	14.51	15.14	19.4
42-274	2009	1	1	1	6140	541	20.98	125.74	110.17	75.42	58.98	55.28	45.49	39.75	45.37	31.41	31	27.41	29.67	24.69	16.89	11.86	12.03	14.33	14.99	15.22	20.51
00-389	2007	0	1	1	5920	541	20.23	121.26	108.6	76.02	60.74	54.82	43.5	42.56	43.41	31.57	30.68	27.92	27.45	26.77	18.05	13.43	10.82	12.3	15.38	16.19	19.86
00-156	2006	0	1	1	4020	534	14.1	119.59	103.36	65.05	57.25	50.95	49.54	38.72	42.08	30.74	28.73	25.33	25.91	24.19	16.96	9.67	10.99	12.21	13.92	14.78	19.63
00-167	2006	0	1	1	4470	533	15.73	115.65	103.34	71.22	55.45	51.34	41.2	39.76	42.76	27.86	27.28	24.89	24.84	21.08	16.33	9.55	11.16	12.15	13.48	15.1	17.41
42-359	2010	1	1	1	5155	532	18.21	117.08	103.65	73.13	59.05	53.78	42.75	41.27	42.52	29.17	30.75	24.96	29.72	24.86	17.41	9.39	11.03	14.5	14.46	15.1	19.58
00-192	2006	0	1	1	4600	532	16.25	115.95	103.89	72.93	58.03	52.59	40.35	40.89	44.1	28.17	29.54	24.89	26.4	20.6	16.36	9.92	10.18	11.32	13.77	15.86	18.99
42-189	2009	1	1	1	5185	528	18.6	121.15	106.13	73.74	56.4	52.07	43.87	38.84	42.82	29.27	28.65	25.42	28.59	24.9	16.52	9.93	11.9	13.67	14.12	15.16	18.2
42-699	2013	1	1	1	5105	527	18.38	122.44	108.66	74.188	60.84	55.27	44.82	40.79	43.43	27.87	30.87	25.83	28.08	23.11	16.14	8.98	9.88	12.03	14.16	15.32	18.93
00-165	2006	0	1	1	3870	526	13.99	115.9	103.39	74.42	57.21	54.79	42.35	44.35	42.99	32.88	30.97	25.08	28.16	25.83	18.5	11	11.6	12.04	16.12	16.28	20.17
42-356	2010	1	1	1	5290	523	19.34	121.74	107.89	73.32	61.2	54.37	43.61	40.2	44.79	30.66	29.69	26.37	28.84	24.65	18.82	9.55	11.08	12.98	16.67	15.23	17.14
42-423	2010	1	1	1	4040	522	14.83	115.12	101.15	70.22	56.16	50.87	41.31	38.04	41.35	30.55	28.12	23.21	27.35	24.47	16.85	10.83	14.24	13.57	14.37	14.21	19.4
00-089	2006	0	1	1	4890	522	17.95	119.92	106.3	77.17	61.14	54.13	46.19	39.52	43	33.66	31.02	25.07	28.99	25.44	18.02	10.49	10.2	14.33	14.28	14.68	19.17
00-038	2005	0	1	1	4760	522	17.47	116.97	107.51	77.09	61.7	51.15	43.37	44.89	44.02	31.04	28.1	25.99	27.94	25.2	18.33	11.78	10.52	10.81	15.75	15.15	22.73
42-702	2013	1	1	1	5070	513	19.27	124.11	107.56	74.33	62.54	56.02	45.59	42.2	43.51	31.55	29.95	25.6	28.86	25.68	16.57	11.43	10.7	14.47	13.72	15.08	19.8
00-118	2006	0	1	1	4920	512	18.77	118.65	106.8	73.54	57.69	52.91	45.45	41.58	44.13	31.99	30.75	25.84	27.91	25.25	17.96	11.15	10.37	12.93	13.22	15.52	20.17
00-358	2007	0	1	1	4960	453	24.17	112.99	102.43	72.24	61.18	52.88	40.81	41.38	44.18	30.1	30.53	24.82	26.94	23.21	17.76	10.2	14	11	16.43	15.27	20.13
00-012	2005	0	1	2	6100	660	14	120.17	105.75	79.42	64.55	55.4	45.28	42.38	44.07	32.67	32.36	27.01	30.55	24.59	18.7	14.23	12.44	14.59	16.06	14.96	20.33
00-422	2007	0	1	2	9410	650	22.27	129.61	116.68	86.39	68.24	59.19	44.7	42.01	51.84	33.62	30.95	26.99	31.78	23.25	18.11	9.36	10.88	13.58	17.39	16.15	20.59
42-105	2009	1	1	2	6915	636	17.1	133.14	114.97	82.92	67.17	59.09	46.03	41.08	50.15	33.11	30.86	27.78	29.79	26.75	17.59	8.74	11.64	14.85	16	15.06	20.97
42-272	2009	1	1	2	10090	629	25.5	134.32	114.47	82.63	65.18	59.02	47.05	42.63	49.28	35.64	31.37	27.63	30.34	26.05	17.19	11.95	11.52	13.07	16.28	14.64	20.78
00-136	2006	0	1	2	7780	619	20.3	123.24	111.84	84.15	65.92	56.92	46.78	43.66	52.13	33.89	31.73	26.76	30.34	25.66	19.72	14.14	11.61	13.91	15.17	15.35	19.91
42-294	2010	1	1	2	9560	609	25.78	129.26	112.28	83.04	66.28	57.79	46.11	42.93	48.98	31.72	31.83	27.43	32.6	22.06	17.83	8.9	11.34	15.11	14.34	16.28	21.74
42-663	2011	1	1	2	7090	602	19.56	122.3	107.38	75.85	62.45	55.37	43.32	39.2	43.83	30.95	29.95	25.55	28.27	24.95	15.04	9.71	11.75	12.75	16.13	15.01	20.06
00-561	2008	0	1	2	6625	601	18.34	126.39	111.62	77.24	68.65	57.61	44.82	39.44	44.99	31.27	29.52	26.93	28.24	24.34	17.73	10.08	12.58	13.2	17.04	15.48	19.33
00-392	2007	0	1	2	6705	599	18.69	125.75	111.58	79.92	65.31	55.65	45.41	40.25	47.25	31.43	29.14	26.91	29.46	26.16	17.23	10.28	10.62	13.11	15.18	15.73	20.2
42-666	2011	1	1	2	7895	598	22.08	123.92	107.71	78.22	62.55	55.23	44.14	38.9	43.4	28.96	28.76	25.56	29.31	24.47	17.3	9.24	11.01	13.08	15.08	14.76	18.21
42-693	2013	1	1	2	7960	596	22.41	126.49	111.96	78	65.95	57.99	44.28	40.27	45.6	32.66	29.93	26.12	28.6	22.68	15.64	12.57	11.06	12.64	17.93	14.67	19.44
00-030	2005	0	1	2	7660	595	21.64	125.18	113.58	83.71	65.94	58.22	44.23	45.01	51.24	32.84	32.82	27.36	30.44	24.89	18.92	13.14	11	13.71	17.28	16.08	21.23
00-494	2008	0	1	2	6315	595	17.84	119.63	107.61	78.15	60.68	55.51	43.91	39.8	45.63	32.88	29.67	27.07	29.09	26.68	16.77	11.2	11.96	12.72	14.25	16.58	18.93
00-550	2008	0	1	2	5450	593	15.5	121.63	109.3	76.39	61.9	57.94	46	40.24	42.89	33.72	28.09	25.03	27.92	26.95	17.4	9.56	10.34	12.79	13.44	15.57	19.63
00-110	2006	0	1	2	6750	589	19.46	121.38	111.9	79.62	61.64	56.58	45.52	46.62	45.23	31.76	31.36	27.3	30.35	26.52	18.57	10.32	11.1	14.07	14.65	16.42	21.33
00-291	2006	0	1	2	7800	583	22.95	123.27	110.5	86.37	64.73	56.31	45.8	43.91	46.9	33.05	30.92	26.14	31.39	24.91	18.76	12.96	11.75	13.71	18.21	16.3	19.91
00-242	2006	0	1	2	6330	581	18.75	124.71	113.58	81.1	63.81	56.36	46.13	43.07	47.88	32.36	30.75	25.35	29.75	26.33	18.27	13.01	10.4	13.75	15.13	16.04	20.95
00-343	2007	0	1	2	7380	577	22.17	130.05	115.12	84.05	65.51	59.22	47.96	42.72	44.8	35.29	32.16	27.18	30.32	24.69	19.7	11.41	11.1	15.49	15.2	16.9	21.84
42-682	2012	1	1	2	4460	574	13.54	126.75	111.07	83.24	63.24	59.62	46.31	41.45	49.09	32.34	31.02	28.6	31.24	25.97	18.02	11.22	11.94	13.6	15.69	16.01	20.86
00-193	2006	0	1	2	6470	574	19.64	123.6	110.45	86.3	67.75	54.3	43.44	44.25	50.82	31.74	31.45	26.47	29.02	23.97	18.26	11.04	10.86	12.49	16.9	16.77	19.57
00-382	2007	0	1	2	6230	574	18.91	124.35	108.86	80.03	64.4	56.88	44.98	39.56	45.02	32.57	28.89	27.58	28.05	24.57	17.4	12.03	11.17	12.32	16.29	16.85	19.15
00-485	2008	0	1	2	6210	574	18.85	119.08	109.07	72.91	61.9	53.36	43.63	41.44	42.42	29.69	30.57	26.69	27.62	24.62	17.32	9.01	10.56	11.71	15.4	15.92	20.47
00-139	2006	0	1	2	6300	573	19.19	119.97	108.26	79.41	63.95	55.03	44.79	41.18	46.42	30.54	28.73	25.6	27.56	22.2	17.18	11.79	10.6	13.34	15.39	15.02	19.13
42-480	2010	1	1	2	5310	569	16.4	124.6	109.8	79.32	64.37	56.93	44.67	39.62	47.6	32.01	30.02	26.82	29.49	28.18	17.37	9.91	11.55	14.59	15.73	16.16	18.84
00-511	2008	0	1	2	7495	566	23.4	122.55	110.16	83.29	65.29	58.02	44.74	41.08	45.68	29.84	29.51	24.53	30.67	23.77	19.25	10.08	9.97	13.98	14.17	13.72	19.47
42-273	2009	1	1	2	7370	563	23.25	122.93	107.48	73.86	63.29	53.47	42.68	37.41	44.84	29.3	28.22	26.32	27.18	24.78	15.39	10.39	11.19	13.01	15.67	15.18	18.79
00-340	2007	0	1	2	6845	563	21.6	126.76	114.32	85.01	68.2	57.95	46.68	42.64	48.57	32.52	33.04	26.55	31.08	26.06	19.82	11.43	10.92	15.91	16.26	16.78	21.44
00-371	2007	0	1	2	6160	563	19.43	121.64	110.34	76.97	66.32	56.43	46.34	37.9	42.35	31.32	27.12	26.66	27.95	23.86	17.13	11.81	11.21	13.28	16.92	16.43	17.18
00-512	2008	0	1	2	6370	562	20.17	123.48	110.16	81.64	63.16	57.84	44.75	41.54	43.07	32.07	31.56	26.2	29.84	22.86	19.32	10.11	10.48	13.53	16.17	15.22	20.86
00-339	2007	0	1	2	5135	561	16.32	118.81	107.95	74.02	62.21	55.45	45.17	39.91	42.82	30.79	30.84	25.71	27.99	23.32	17.41	11.1	10.77	12.4	15.35	15.7	19.76
00-090	2006	0	1	2	5720	560	18.24	118.8	107.37	77.12	59.48	52.25	44.05	40.42	44.76	29.61	30.31	25.62	28.12	26	18.3	10.16	11.43	12.01	14.73	15.48	18.1
00-480	2008	0	1	2	5905	559	18.9	119.93	106.22	81.24	63.48	55.81	43.67	41.44	42.83	31.61	29.22	25.77	27.67	24.96	17.02	12.35	11.48	11.98	16.91	15.57	20.12
00-001	2005	0	1	2	8800	555	28.57	126.28	112.11	80.79	65.99	60.21	43.89	43.49	44.85	33.89	30.88	27.85	28.88	25.15	18.29	9.81	10.93	12.95	17.05	16.62	20.95
00-198	2006	0	1	2	6870	554	22.38	127.4	111.07	82.51	66.05	55.78	44.33	42.81	48.5	31.94	31.13	24.73	29.5	27.33	17	12.61	10.75	13.97	17.23	15.75	20.54
00-168	2006	0	1	2	5850	554	19.06	123	110.08	78.67	63.53	57.45	46.07	42.33	43.36	31.38	31.5	28.33	28.56	22.29	17.35	11.62	11.87	12.61	15.35	16.98	20.69
42-481	2010	1	1	2	5900	551	19.43	120.77	104.59	75.84	65.38	55.86	43.9	39.87	43.51	29.62	29.56	26.44	28.12	23.26	17.38	10.19	12.13	13.05	15.21	16.47	17.76
00-387	2007	0	1	2	4945	538	17.08	115.91	102.89	78.41	61.64	53.22	41.58	41.21	44.61	29.46	29.99	23.97	27.99	22.8	17.3	9.75	10.18	11.94	15.66	14.7	19.86
00-415	2007	0	1	2	5890	537	20.43	127.18	111.01	86.03	65.93	54.63	47.75	42.31	46.73	33.62	32.96	25.44	31.31	23.05	19.48	10.28	11.02	15.26	16.85	14.96	20.48
00-483	2008	0	1	2	4840	535	16.91	119.85	105.68	78.39	63.44	53.33	44.12	39.72	42.94	31.55	29.22	24.93	28.34	25.43	17.68	9.28	10.99	14.05	16.19	15.44	18.69
00-046	2005	0	1	2	6520	530	23.21	126.95	108.37	81.94	64.62	56.96	46.37	39.98	53.52	31.58	29.69	23.7	29.57	23.74	18.54	11.56	14.61	15.79	17.93	15.01	19.34
00-188	2006	0	1	2	4110	521	15.14	117.52	103.81	75.42	58.8	52.93	43.56	42.19	42.71	30.84	29.62	24.94	25.7	25.33	16.79	10.32	10.88	12.39	14.74	16.4	19.18
00-044	2005	0	1	2	5280	510	20.3	123.08	105.67	78.18	62.32	53.41	43.67	42.3	45.74	30.53	30.59	24.84	28.1	24.4	17.72	12.48	13.16	12.92	14.6	15.08	19.49
00-351	2007	0	1	2	4550	485	19.34	114.41	104.78	69.75	59.31	52.65	42.39	39.76	43.18	28.54	29.22	24.49	27.37	19.9	16.68	13.65	10.96	12.24	14.1	14.65	18.87
