# Supplementary material for: Body Length and Craniometrics of Non-Native Raccoons in Two Regions in Middle Japan during Early Invasion Stages
Source: Animals (Basel). 2022 Dec 23;13(1):55. doi: 10.3390/ani13010055 (PMC9817695; doi:10.3390/ani13010055)
Supplement: Supplementary file 1 [file animals-13-00055-s001.zip › Table_S2.xlsx]

## Sheet: Table S2
Supplementary Material
Table S2 Descriptive analysis of body length with region, sex, and age class categories for introduced raccoons in Kamakura and Maizuru, Japan
Region	Sex	Age class	n	Mean	SD
Kamakura	Female	Juvenile	15	501	31.25
		Yearling	30	523.67	33.6
		Adult	15	557	28.32
	Male	Juvenile	16	522.88	27.85
		Yearling	34	564	41.41
		Adult	33	569.39	35.62
Maizuru	Female	Juvenile	6	501.67	37.77
		Yearling	10	514.9	9.77
		Adult	10	540.4	30
	Male	Juvenile	11	527.64	25.95
		Yearling	16	560.62	34.39
		Adult	10	592.7	28.12
