# Supplementary material for: Body Length and Craniometrics of Non-Native Raccoons in Two Regions in Middle Japan during Early Invasion Stages
Source: Animals (Basel). 2022 Dec 23;13(1):55. doi: 10.3390/ani13010055 (PMC9817695; doi:10.3390/ani13010055)
Supplement: Supplementary file 1 [file animals-13-00055-s001.zip › Table_S3.xlsx]

## Sheet: S3
Supplementary Material
Table S3 Descriptive analysis for 13 craniometrics with region, sex, and age class categories for introduced raccoons in Kamakura and Maizuru, Japan
		Kamakura								Maizuru
		Female				Male				Female				Male
		Juvnile	Yearling	Adult		Juvnile	Yearling	Adult		Juvnile	Yearling	Adult		Juvnile	Yearling	Adult
Number of samples		15	30	15		16	34	33		6	10	10		11	16	10
GLS		114.261	115.528	118.983		118.399	120.953	122.775		112.895	114.523	118.234		120.897	122.916	126.448
		4.33671	3.54744	3.72542		4.01298	3.87588	3.78081		5.15302	3.34696	4.11039		3.46307	3.59768	4.55069
BaL		102.207	103.723	107.214		106.222	108.587	109.627		98.3717	99.619	103.273		105.529	108.227	110.171
		3.50688	3.61804	3.09104		4.60492	3.97635	3.26415		5.29625	2.85303	3.65701		3.71771	3.26166	3.37213
ZW		67.1913	71.6503	78.8473		70.05	76.2227	80.1376		65.3983	68.345	73.427		70.2209	74.9555	79.292
		3.09974	2.39932	5.36474		3.66004	3.40274	4.03472		2.22044	1.65339	2.64158		3.22949	2.29254	3.49648
PW		57.2653	59.4023	61.604		58.2119	62.5682	64.0803		52.975	56.45	59.297		58.7018	61.2956	64.586
		2.26203	2.08128	2.79774		3.07866	3.06899	2.56706		2.18065	1.77188	2.43972		3.53354	3.08391	1.6545
CW		51.8373	52.421	54.0373		53.0519	55.0944	56.0242		50.6217	51.234	53.063		54.07	55.4387	57.037
		1.71575	1.42216	2.57024		2.03011	1.93627	2.06349		1.81559	1.54869	1.79901		2.20127	2.13026	2.0127
LMT		43.0307	42.859	44.156		43.6163	44.2668	44.9246		41.8417	42.83	43.526		43.9864	44.7156	44.849
		2.105	1.50231	1.53204		1.24511	1.94172	1.41723		2.55911	1.07722	1.82719		1.31361	1.49704	1.44396
GWM		39.6507	39.9323	42.0207		40.1287	41.3573	41.7142		38.645	38.312	39.857		39.9764	40.2431	40.336
		1.64207	1.39731	2.37377		1.55906	1.93232	1.84612		1.37781	1.04784	1.15637		1.38681	1.87468	1.7138
DS		42.752	43.5453	46.0007		43.6556	44.6809	45.9318		40.75	41.348	44.289		41.5236	43.9769	46.628
		1.51322	1.28573	2.58273		1.20935	1.52086	3.11621		1.48788	1.73614	1.63595		4.18404	1.82669	2.67083
LWIF		29.7067	29.94	30.852		30.3588	31.5809	31.8306		28.0133	28.715	29.126		30.1709	30.9475	31.631
		1.43325	1.13929	1.474		1.05986	1.51856	1.50617		1.39648	1.09086	1.05901		1.37728	1.43252	2.02891
GWP		29.584	29.0713	30.7287		29.4075	30.23	30.47		28.3483	28.1103	29.298		29.4427	30.0787	30.152
		1.36702	1.23565	1.77272		1.0682	1.31355	1.42016		0.371237	1.13218	1.20678		1.72078	1.31487	1.13931
RW		25.8147	25.9037	27.5093		26.8525	28.0715	29.1067		25.425	24.379	26.852		27.8427	29.0519	29.494
		0.906657	0.731779	1.1178		0.871462	1.14835	1.42223		0.879062	3.50298	1.27991		1.50315	1.26072	1.60114
WI		17.0287	16.939	17.5573		17.1288	17.5688	18.0339		16.4267	16.016	16.425		16.8973	17.1531	16.875
		0.603559	0.566978	0.72546		0.758576	0.665932	0.949901		1.00889	0.392207	0.992833		1.94836	0.867239	1.08586
LDP		18.956	18.8397	19.9913		18.6225	19.6597	19.9248		17.5933	18.609	19.6		18.48	19.2594	19.745
		0.888938	0.910436	1.62218		1.17651	1.2107	1.00813		0.497983	0.778352	1.35895		1.16388	0.889505	1.33395
Measurement letters corresponded to those of Figure 1. GLS, greatest length of skull. BaL, basal length. ZW, zygomatic width; PW, paraoccipital width; CW, cranial width; LMT, length of maxillary tooth row; GWM, greatest width across first upper molars (M1s); DS, depth of skull; LWIF, least width between infraorbital foramen; GWP, greatest width across lower third premolars (P3s); RW, rostral widt…
The mean of each variable (bold type) and standard deviation (normal type) were calculated by region, sex, and age class.
