# Supplementary material for: Body Length and Craniometrics of Non-Native Raccoons in Two Regions in Middle Japan during Early Invasion Stages
Source: Animals (Basel). 2022 Dec 23;13(1):55. doi: 10.3390/ani13010055 (PMC9817695; doi:10.3390/ani13010055)
Supplement: Supplementary file 1 [file animals-13-00055-s001.zip › Table_S4.xlsx]

## Sheet: Table S4
Supplementary Material
Table S4 Allometry coefficient and 95% confidence interval (CI) for cranial size in each sex of introduced raccoons in Kamakura and Maizuru, Japan
	Female					Male
	Allometry coefficient	2.5% CI	97.5% CI	Allometric trend		Allometry coefficient	2.5% CI	97.5% CI	Allometric trend
GLS	0.173	0.12	0.223	-		0.188	0.15	0.238	-
BaL	0.222	0.166	0.272	-		0.206	0.177	0.246	-
ZW	0.43	0.366	0.534	+		0.419	0.37	0.491	+
PW	0.303	0.24	0.377	=		0.339	0.282	0.416	+
CW	0.208	0.173	0.248	-		0.227	0.185	0.292	=
LMT	0.139	0.069	0.202	-		0.143	0.098	0.197	-
GWM	0.258	0.201	0.323	=		0.199	0.144	0.27	-
DS	0.288	0.222	0.363	=		0.334	0.202	0.434	=
LWIF	0.234	0.168	0.31	=		0.254	0.196	0.317	=
GWP	0.278	0.217	0.34	=		0.238	0.204	0.274	-
RW	0.383	0.095	0.534	=		0.307	0.272	0.347	=
WI	0.215	0.159	0.282	=		0.285	0.105	0.402	=
LDP	0.328	0.256	0.412	=		0.336	0.286	0.399	+
Measurement letters corresponded to those of Figure 1. GLS, greatest length of skull. BaL, basal length. ZW, zygomatic width; PW, paraoccipital width; CW, cranial width; LMT, length of maxillary tooth row; GWM, greatest width across first upper molars (M1s); DS, depth of skull; LWIF, least width between infraorbital foramen; GWP, greatest width across lower third premolars (P3s); RW, rostral widt…
Isometric value is 0.277 according to Jolicoeur (1963).
